# Supplementary material for: Gastrointestinal microbiota and metabolites possibly contribute to distinct pathogenicity of SARS-CoV-2 proto or its variants in rhesus monkeys
Source: Gut Microbes. 2024 Apr 2;16(1):2334970. doi: 10.1080/19490976.2024.2334970 (PMC10989708; doi:10.1080/19490976.2024.2334970)
Supplement: Sup_table_3.xlsx [file KGMI_A_2334970_SM5065.xlsx]

## Sheet: Sup table1
Supplementary table 1 Parameters used for transcriptome sequencing data
In total 3,897,488,736 clean reads, covering 572,304,082,969 bases, were produced from 78 specimens of spleen and GI tissues from NC and SARS-CoV-2-infected rhesus monkeys. Quality-checks revealed that the Q30 values of all samples were >90%. The ratios of clean reads mapping to reference genomes were >80%
Sample	Clean reads	Clean bases	Error rate(%)	Q20(%)	Q30(%)	GC content(%)
NC_Stomach	45881896	6778412255	0.0252	97.95	93.98	53.04
NC_Duodenum	63682440	9416220980	0.025	98.04	94.23	51.56
NC_Ileum	62729404	9228810434	0.0252	97.94	93.96	50.88
NC_Caecum	55411336	8115213319	0.0245	98.23	94.73	50.82
NC_Ascending colon	49378320	7238954599	0.025	98.02	94.26	51.34
NC_Ileum	52050806	7653048164	0.0251	97.98	94.1	51.02
NC_Descening colon	53210830	7841999348	0.0255	97.82	93.68	50.25
NC_Rectum	48657312	7229949722	0.0248	98.13	94.35	50.76
NC_Jejunum	67683088	9954902337	0.0247	98.14	94.48	51.61
NC_peyer's patch	52146618	7329968912	0.0253	97.81	94.21	50.72
NC_MLN	55826654	8252629949	0.0253	97.88	93.89	51.11
NC_Spleen	50796582	7474091965	0.025	98.02	94.28	50.58
NC_Esophagus	50976458	7506670844	0.0254	97.88	93.87	51.13
Proto_Stomach	53403832	7820553245	0.0274	97.11	92.03	50.82
Proto_Duodenum	74604934	10826086302	0.0272	97.21	92.2	51.13
Proto_Ileum	50265236	7336300614	0.0268	97.33	92.52	51.14
Proto_Jejunum	50956300	7470574439	0.0275	97.08	91.94	50.34
Proto_Caecum	56142120	8270206526	0.0271	97.21	92.22	51.38
Proto_Ascending colon	48419664	7154347654	0.0277	97	91.78	50.75
Proto_Ileum	47979846	7052576980	0.0276	97.04	91.85	50.1
Proto_Descening colon	47280406	6939688876	0.0274	97.11	92	51.51
Proto_Rectum	50407364	7433528241	0.0274	97.12	92.03	50.47
Proto_peyer's patch	50306808	7370486044	0.0269	97.31	92.37	51.25
Proto_MLN	57268682	8387495564	0.0276	97.02	91.79	50.77
Proto_Esophagus	48453862	7126194112	0.0272	97.21	92.21	50.71
Proto_Spleen	56964726	8286849486	0.0269	97.3	92.44	51.43
Omi_Caecum	52363416	7657320850	0.0275	97.09	91.87	49.77
Omi_Ileum	48121988	7086307315	0.026	97.65	93.21	51.65
Omi_Descening colon	51787888	7597836483	0.0264	97.5	92.86	50.74
Omi_peyer's patch	53896088	7971121384	0.0261	97.65	93.18	50.9
Omi_MLN	52708866	7722391349	0.0262	97.58	93.09	50.91
Omi_Spleen	51237366	7491723224	0.0261	97.62	93.21	51.36
Omi_Ascending colon	42873976	6373545439	0.0267	97.35	92.61	53.08
Omi_Jejunum	46112904	6611784592	0.027	97.26	92.43	51.29
Omi_Stomach	54884396	8008717569	0.0277	96.99	91.71	51.54
Omi_Duodenum	51946548	7589905563	0.0272	97.22	92.21	51.2
Omi_Ileum	53895628	7919312109	0.0272	97.18	92.18	51.39
Omi_Rectum	44897514	6551438810	0.0279	96.97	91.57	50.5
Omi_Esophagus	47970946	7030007669	0.027	97.25	92.36	52.43
Alpha_Duodenum	43131054	6351118127	0.0273	97.11	92.08	48.16
Alpha_Ileum	45927442	6733736836	0.0272	97.21	92.17	50.59
Alpha_Jejunum	45143894	6583442921	0.0266	97.42	92.8	49.47
Alpha_Caecum	43667306	6401285044	0.0268	97.36	92.58	47.94
Alpha_Ascending colon	45074144	6575583052	0.0275	97.09	91.95	49.91
Alpha_Rectum	43323402	6309035484	0.0269	97.31	92.45	50.81
Alpha_peyer's patch	45350252	6576993132	0.0266	97.41	92.71	51.44
Alpha_Stomach	49439880	7287715310	0.0251	97.91	94.22	50.61
Alpha_Ileum	43106652	6367051802	0.0256	97.74	93.77	49.42
Alpha_Descening colon	46789884	6888188045	0.0249	97.99	94.37	49.47
Alpha_MLN	48916420	7248681528	0.0257	97.66	93.65	50.6
Alpha_Esophagus	51041008	7412979711	0.0245	98.14	94.82	52.02
Alpha_Spleen	48182598	7120983576	0.0249	97.98	94.42	49.81
Delta_Stomach	48518586	7184933715	0.0251	97.93	94.25	50.36
Delta_Duodenum	49360368	7274300986	0.0249	97.99	94.41	51.04
Delta_Ileum	52230450	7703891070	0.0253	97.82	94.09	51.45
Delta_Jejunum	57194222	8402486922	0.025	97.97	94.31	51.72
Delta_Caecum	51811088	7634612782	0.025	97.98	94.28	50.71
Delta_Ascending colon	50788920	7494617183	0.025	97.98	94.31	50.27
Delta_Ileum	55114690	8100744052	0.0248	98.06	94.49	50.33
Delta_Descening colon	49695728	7321382949	0.0251	97.94	94.19	50.92
Delta_Rectum	44807314	6636782323	0.0254	97.81	93.85	49.83
Delta_peyer's patch	53765630	7894951584	0.0247	98.09	94.56	51.55
Delta_MLN	48594238	7110522075	0.0251	97.91	94.21	50.22
Delta_Esophagus	43970714	6403284961	0.0244	98.27	94.87	50.19
Delta_Spleen	46435402	6903180585	0.0256	97.74	93.73	49.73
Beta_Stomach	41718946	6180714554	0.0248	98.08	94.52	49.74
Beta_Duodenum	45539520	6719208311	0.0247	98.09	94.63	50.49
Beta_Ileum	43125100	6252652866	0.0254	97.8	93.94	48.66
Beta_Caecum	55033762	8082677838	0.0249	98.03	94.44	51.61
Beta_Ascending colon	47561198	7016806676	0.0251	97.91	94.2	50.42
Beta_Ileum	46952848	6946378988	0.025	97.99	94.32	49.62
Beta_Descening colon	45004532	6655862365	0.0253	97.84	93.96	49.94
Beta_Rectum	42455108	6278957196	0.0254	97.84	93.88	49.24
Beta_peyer's patch	40781120	6026836749	0.0258	97.67	93.49	49.3
Beta_MLN	45309772	6654796617	0.0247	98.08	94.57	49.85
Beta_Spleen	44591944	6603359534	0.0251	97.94	94.15	49.9
Beta_Esophagus	48455460	7051986690	0.027	97.26	92.34	51.49
Beta_Jejunum	45995092	6804185563	0.0278	96.95	91.61	50.08
