# Supplementary material for: Gastrointestinal microbiota and metabolites possibly contribute to distinct pathogenicity of SARS-CoV-2 proto or its variants in rhesus monkeys
Source: Gut Microbes. 2024 Apr 2;16(1):2334970. doi: 10.1080/19490976.2024.2334970 (PMC10989708; doi:10.1080/19490976.2024.2334970)
Supplement: Sup_table_2.xlsx [file KGMI_A_2334970_SM5063.xlsx]

## Sheet: Sheet1
Supplementary Table 2 Defferentially expressed genes (DEGs) post SARS-CoV-2 infection
	Log2 FC（compared with NC）
Gene name	Proto	Alpha	Beta	Delta	Omiron
LOC706246	12.1657	2.05639	1.85803	1.38318	11.6861
gene-CCL23	3.24237	0.847863	2.30907	1.04824	1.07711
gene-LCN2	2.33081	1.42826	2.51627	1.89575	0.887017
IL17C	2.16993	6.44018	4.14296	6.13955	4.68182
gene-CCL7	1.97318	1.96906	0.508199	1.0164	0.532011
MUC2	1.85412	0.330609	1.3146	1.83891	1.47989
LCN2	1.78875	2.08881	2.54745	1.99297	0.80493
gene-CXCL9	1.78338	1.46526	3.64472	0.378716	0.115524
gene-CXCL11	1.68748	1.57203	3.35327	1.76781	0.597444
gene-CCL25	1.14987	0.673349	-0.0977973	0.625049	1.37849
gene-CCL21	1.12827	0.349622	-0.71131	-0.476148	0.32875
NOX1	1.11868	0.629831	1.31587	-0.138252	0.550301
gene-CXCR3	1.09165	-0.154854	0.417313	0.547466	0.350476
APOBEC3F	1.06183	-0.998854	0.00971186	-0.642132	-0.548256
gene-CXCL10	1.03592	1.09648	2.23902	1.11211	0.237427
gene-PLA2G1B	0.941186	0.045723	0.812736	-0.778733	1.54773
IL6	0.937508	1.00039	0.502131	0.439912	0.0918838
gene-CCR7	0.887592	-0.800138	-1.00649	-1.20912	0.082478
gene-S100A9	0.876587	3.17649	2.07926	1.84987	4.12686
gene-IL2	0.856013	2.41961	2.01119	1.28969	1.81572
G6PD	0.851846	0.0822319	0.202525	-0.223971	0.424258
gene-CCL1	0.822163	-0.0790041	0.60088	-0.142941	-0.395428
gene-CCL27	0.811727	-0.0790031	0.822559	0.757497	0.492381
gene-CCL14	0.811727	-0.0790031	0.822559	0.757497	0.492381
gene-CCL3	0.794512	0.776611	0.951199	0.465453	0.133272
gene-CCL18	0.788696	1.2527	0.818368	1.42552	1.15823
LDHA	0.769905	1.2036	0.894465	0.75066	0.590024
gene-TSLP	0.760229	2.22193	0.205661	1.45029	2.84904
gene-TLR2	0.744693	-0.281388	0.588933	0.613693	-0.179667
CASP3	0.732968	0.907974	1.12628	0.335739	0.656889
EPCAM	0.726709	0.984908	0.985621	0.769675	1.39508
gene-TICAM1	0.65538	-0.0816119	0.526088	0.474385	1.22634
gene-TLR3	0.643345	1.17249	1.53254	1.57699	1.22088
IL36G	0.633872	0.419472	-1.36156	-0.794971	-0.577873
gene-TLR10	0.620919	-0.0710796	-0.42971	0.276227	0.191812
IL5	0.608585	0.724906	0.32284	-0.229377	0.313084
gene-CCRL2	0.566984	0.560887	0.994424	0.90886	1.13278
DDX60	0.562222	0.740672	1.68716	2.57913	1.52259
MHC1	0.561315	-0.443914	-0.190606	0.200681	-0.943151
IL1RL1	0.48608	-0.115859	-0.499834	0.147727	1.19045
gene-CCL19	0.452401	0.335788	0.767071	-0.123311	-1.13809
IL37	0.451696	-1	0.451696	1.33039	1.76429
gene-CCL2	0.398129	-0.0543989	1.04896	-0.0886488	-0.905499
gene-CCL11	0.398129	-0.0543989	1.04896	-0.0886488	-0.905499
IL2	0.387557	1.56976	1.81897	1.13006	1.44867
gene-TICAM2	0.331506	0.969329	0.147687	0.401679	-0.177666
IL7	0.308004	0.110885	0.113327	0.55046	1.0295
IL22RA1	0.289745	2.30073	0.223218	1.7775	0.895077
gene-CCL15	0.284489	0.669827	1.66104	0.509419	0.517729
MHC2	0.28344	-0.889974	-0.735197	0.440128	0.0545454
gene-CD8	0.281676	0.0598543	0.205787	-0.566149	0.109786
IL17RB	0.264857	0.980024	0.119418	0.739016	0.0933659
IL20RA	0.263337	0.657834	1.22894	0.841063	0.880993
DDX58	0.263084	0.42222	0.811569	1.17582	0.403248
gene-IL15	0.257299	0.978457	1.47128	1.36977	0.976718
IL17RC	0.227275	0.585267	0.381299	0.573983	0.716379
IL22RA2	0.20549	0.232303	0.349979	0.451773	-1.53078
IL18BP	0.193	0.0652385	-0.12152	0.628013	-0.397119
EFTUD2	0.18985	-0.473939	-0.52249	-0.591972	-0.184591
RIPK1	0.180684	0.146421	0.642837	0.647764	0.766049
FOXP3	0.176369	-0.736966	-0.625376	-0.314984	0.0673199
gene-IL10	0.170155	0.528372	1.2974	0.132462	0.0544455
gene-REG3G	0.165611	0.847284	-0.938135	-0.395261	-0.613085
gene-GNLY	0.127915	-0.303447	0.929652	-0.170179	-0.262733
gene-CXCL6	0.10904	0.0445382	0.70471	-2.46176	-0.265457
MKI67	0.105557	-1.20223	-0.307728	-1.29421	-0.371904
IL1RAPL2	0.0927888	-0.239898	-0.407336	-0.0703611	-0.528618
IL4I1	0.0892659	-0.126513	-0.723528	-0.433437	-0.467565
gene-CXCL14	0.0891333	0.261162	0.363273	0.0381634	-1.36765
gene-DEFA1B	0.0873399	0.690659	0.611853	0.404798	0.880033
GATA3	0.0860596	-0.759024	-0.609855	-0.546169	-0.0991174
gene-CCL20	0.0852316	1.97272	1.67885	2.16559	2.12375
NOB1	0.059469	-0.829912	-0.605907	-1.0626	-0.219607
IL2RA	0.0556097	-0.308843	-0.516441	-0.745669	-0.213656
IL15RA	0.0541135	-0.224846	-0.819056	-0.0963011	-0.0891781
TBX21	0.0395671	-0.114761	-0.308145	-0.242268	-0.275408
IL34	0.0297148	0.284993	-0.551929	0.367908	-0.323388
gene-CCR6	0.0221293	-0.190358	-0.514973	-0.236494	-0.954424
ZO-2	0.016109	-0.108433	0.776176	0.20467	0.459454
IL17B	0.0147778	-0.783228	0.304822	0.348789	-0.569002
gene-CCR8	0.000137747	0.853082	0.538692	0.00279391	0.956999
IL9	0	2.30117	0.280108	0.807355	0
IL36B	0	-2.23266	3.5249	1.60528	-0.306661
PRPF19	-0.005029	-0.613282	-0.690247	-0.843546	-0.164492
gene-CXCL8	-0.0189217	0.720987	2.45644	0.486387	0.899795
ABCF2	-0.029859	-0.863619	-0.896095	-0.903855	-0.427061
gene-CXCL13	-0.0322498	0.331967	-1.00092	-0.448431	-0.382353
TMEM173	-0.0547645	-0.852958	-1.17658	-0.228271	-0.622426
TRAF3IP2	-0.0572527	-0.2981	-0.116872	-0.352585	-0.14393
gene-ICAM1	-0.0609397	-1.46754	-1.06797	-1.03977	-0.750339
gene-CD4	-0.0614234	-0.755275	-0.744805	-0.622977	-0.475854
PARP9	-0.0674098	0.284213	0.478802	1.13099	0.29332
IL16	-0.0677443	-0.123559	-1.0034	-0.572584	-1.06302
gene-CCR1	-0.0721285	0.168287	0.0593426	-0.186111	-0.455048
NFATC1	-0.0860143	-0.790982	-0.778603	0.0875397	-0.136459
IL4R	-0.0931268	0.604717	-0.686404	0.0369092	-0.0417456
gene-ITGA4	-0.10513	-0.0978652	-0.451259	0.0437282	-0.227337
gene-CCL16	-0.106931	0.250473	0.176437	-0.985874	-0.0318343
IL11	-0.107915	-0.604591	-0.527629	0.798041	0.0510742
STAT1	-0.10815	-0.10897	0.643074	0.24182	-0.552517
IL10RB	-0.109081	0.408263	-0.213498	0.196496	0.267424
gene-CXCL12	-0.129302	0.0103297	-1.36719	0.105076	-0.676062
IFNGR2	-0.136115	-0.0229747	0.126613	0.544019	0.49605
IL36RN	-0.142019	-3.41504	1.79442	-0.912537	0.285402
IL12RB1	-0.146597	0.207517	-0.225443	0.633398	-0.0734394
AIM2	-0.14769	0.465747	0.208557	0.589216	-0.391315
STAT6	-0.174158	-0.429398	-0.103922	0.285879	0.313172
RORC	-0.183389	-0.322361	-0.26732	0.0177118	0.433888
CREB3	-0.195903	-0.604947	-0.631979	-0.561547	-0.489108
SETX	-0.204412	-0.284889	-0.100897	-0.009768	-0.110749
gene-LTF	-0.216981	0.541566	-0.589428	0.575802	1.19579
IL13RA1	-0.218314	0.279139	0.00662213	0.380287	-0.00590604
gene-MADCAM1	-0.229462	-0.472918	-1.15213	-1.65737	-0.381896
gene-CCL17	-0.233517	-0.654232	-0.677161	-0.544815	-2.17784
IL17REL	-0.240892	-0.482267	-0.515489	-0.409491	-1.95249
IL17RA	-0.251923	0.392469	-1.03536	0.0431019	-0.270263
gene-TLR4	-0.25458	0.051731	0.40006	-0.0429084	-0.11199
gene-HAMP	-0.276692	-0.9277	-1.31653	-2.82288	0.430784
gene-CCL13	-0.277502	0.775196	-0.323564	0.359726	-1.30301
IL7R	-0.302632	0.0675514	-0.361139	-0.204563	-0.696174
IL19	-0.304153	3.47023	6.37029	5.16179	1.48628
gene-CCL22	-0.308261	-1.00956	-1.84164	-1.04202	-0.26016
RELA	-0.321092	-0.686993	-0.404743	-0.291807	-0.0029726
IL21R	-0.326568	-0.122402	-1.18397	-0.382255	-1.32535
IL15	-0.327179	0.456275	0.399614	1.16462	1.15455
gene-CCL24	-0.343197	-1.01773	0.0786695	0.0558905	0.258102
SON	-0.347987	-0.412053	-0.09777	-0.074295	-0.022587
LIF	-0.348758	-0.566951	-0.844811	-0.626889	-0.453403
gene-CCL26	-0.349922	1.38092	0.0303257	2.09862	2.15054
TAF1	-0.351113	-0.590008	-0.344186	-0.101422	-0.157811
gene-CCL18	-0.351905	0.290454	0.988363	-1.12989	0.144951
IL13	-0.352881	-1.558	-2.47999	-1.89503	0.136266
ILF2	-0.356523	-0.725349	-0.609797	-0.707449	-0.67014
IL17D	-0.356641	-0.61296	-0.592346	-0.294747	-1.00492
gene-TLR1	-0.359112	-0.125221	-0.235973	-0.218122	-0.430076
IL23A	-0.377103	0.0379346	-0.849279	0.742975	-0.108394
gene-CAMP	-0.389932	-0.876988	0.346374	-0.401894	-0.103483
MAVS	-0.390066	-1.11642	0.0627431	-0.414806	0.134917
gene-TLR6	-0.400693	0.0338509	-0.31383	-0.349739	-0.190527
PFAS	-0.40597	-1.05037	-1.07822	-1.27402	-0.521894
DTX3L	-0.406962	-0.398754	0.109984	0.319497	0.0651397
PIKFYVE	-0.415778	-0.295898	-0.270263	0.022907	-0.098656
IL27RA	-0.427093	-0.269119	-1.34349	-0.853797	-1.11741
IL2RB	-0.438405	-0.849527	-1.54421	-0.887655	-1.00849
JUN	-0.459763	-0.490972	-0.198149	1.04064	-0.00263779
IL1B	-0.474841	-0.718443	-0.798822	-0.50426	0.00176964
IRAK2	-0.504257	0.366494	-0.616517	-0.0814962	0.0385199
IL11RA	-0.510868	-0.354904	-0.529547	0.108478	-0.587081
SIN3A	-0.517292	-1.68038	-1.0564	-1.18215	-0.671633
TGFB1	-0.51794	-1.22295	-1.19667	-1.03623	-0.790487
gene-TLR8	-0.539698	-0.505331	-0.0427788	-0.76886	-0.97636
CGAS	-0.547533	-0.428911	-0.255935	-0.441531	-0.506346
IL1RAP	-0.559935	-0.215447	-0.381314	-0.0110587	0.324954
OLFML1	-0.561724	-0.106338	-0.414964	-0.134951	-1.241
IL18R1	-0.56875	0.227609	0.905936	1.09688	0.169395
ZKSCAN8	-0.57202	-0.350037	-0.234193	-0.201176	-0.277055
ZO-1	-0.574107	0.187925	0.586748	0.764771	0.639382
IL10	-0.582402	-0.461034	-0.191547	-0.191547	0.906036
gene-CCR4	-0.585105	-1.26342	-1.22605	-0.874895	-0.542696
TGFBR3	-0.585526	-0.275508	-0.469248	-0.249256	-0.873117
TRIM44	-0.588181	-0.83492	-0.848556	-0.513905	-0.590613
LHFPL6	-0.590128	0.245183	-1.06304	0.115395	-0.758219
PPBP	-0.609469	1.38523	0.540308	-0.0139527	0.772623
IL6R	-0.61414	-0.558414	-0.97563	-0.650865	-0.898742
IL18RAP	-0.62066	-0.485623	0.431834	0.0146171	0.0837131
IL1A	-0.639357	0.29199	0.710643	1.60117	0.3888
gene-TLR5	-0.640856	0.325346	-0.172211	0.3321	0.139888
SMAD2	-0.641053	-0.578056	-0.457226	-0.0672059	-0.455653
IL10RA	-0.648501	-0.50863	-1.07443	-0.707863	-1.02785
IRGM	-0.6594	-0.318822	2.1247	1.15759	-0.322274
gene-TLR7	-0.666916	-0.0696742	-0.629268	-0.00809178	-0.956321
FGFR1	-0.692735	-0.258838	-1.56019	-0.305688	-0.994453
NFKB1	-0.716746	-1.2338	-0.79323	-0.876496	-0.499941
IL31	-0.752072	-0.678072	-2.19265	0.169925	-2
ILF3	-0.768864	-0.764212	-1.39088	-0.918357	-1.06098
gene-CCL28	-0.773685	0.947896	1.0899	1.18088	0.467771
IL22	-0.77871	-1.12063	-2.18934	-1.22497	0.266887
IL24	-0.797183	-1.558	-0.518467	-1.77656	1.4619
NOD2	-0.842822	-0.624795	-0.832688	-0.518861	-0.758182
NFIL3	-0.846649	-0.678971	-0.0303736	0.154865	0.115909
IRAK1BP1	-0.848182	-0.834916	-0.564746	-0.424632	-0.497881
IL1R2	-0.862345	0.195941	-0.835499	-1.46867	-1.13991
IRAK1	-0.879883	-0.618106	-0.926036	-0.33322	-0.760473
IL33	-0.911007	-1.45921	-0.724844	-0.408601	-0.731602
IL17F	-0.917836	-0.181378	1.06687	1.01734	-3.28876
IL6ST	-0.935614	-0.468716	-0.319222	-0.33218	-0.54029
gene-PGLYRP1	-1.00778	0.789516	0.385654	0.608046	2.76291
MPDZ	-1.02159	-0.533194	-0.701747	-0.095486	-1.52923
IL31RA	-1.06103	-0.506062	0.206451	-0.02584	-1.72845
NOTCH2	-1.06928	-0.969946	-0.898085	-0.638888	-0.820006
EIF2AK4	-1.09543	-1.47829	-1.21715	-1.07501	-1.19362
IRAK3	-1.12309	-0.710493	0.0833886	0.217502	-0.234513
IL17RE	-1.13438	-0.538739	-1.02027	-0.538149	-0.437236
IL1RN	-1.19455	1.71937	0.645428	1.02193	0.375555
gene-CCR9	-1.20171	-0.265009	-0.158266	-0.201048	-0.752822
IL25	-1.21299	-0.733826	0.625255	0.866733	-0.374745
IL12A	-1.21551	-0.747357	-0.260276	0.0967719	-0.376442
IL9R	-1.22325	-0.777791	-2.06168	-1.75376	-0.719514
IL18	-1.26886	0.310384	-0.255801	1.09566	0.603899
IL12RB2	-1.32859	-1.17844	-2.23873	-2.43769	-1.80122
gene-CXCL1	-1.33947	-0.170947	-0.355575	-0.919692	-2.27371
IRAK4	-1.35956	-0.757845	-1.09628	-0.917163	-0.923553
TRIM6	-1.35959	-1.26565	-0.479959	-0.460084	-0.469084
gene-RTD1A	-1.36492	-0.638958	-0.194357	-0.73239	-0.0178498
IL26	-1.38303	-2.07174	1.04665	1.1212	1.10029
OAS1	-1.38653	-0.439041	0.899564	1.08571	1.6366
IL1R1	-1.41755	-1.00992	-0.902267	-0.732978	0.954187
IL1RL2	-1.51295	-0.113703	-0.991505	-0.116779	0.069307
IL17A	-1.52693	-2.39366	1.25697	1.21004	-1.5115
IL17RD	-1.55328	-1.49685	-1.31021	-0.6546	-1.34965
IL13RA2	-1.6266	-0.878948	-0.847366	-0.507375	-0.724915
gene-LEAP2	-1.75784	0.323917	-1.75784	-0.337559	0.102021
IL36A	-1.77323	-2.26919	5.10146	0.679031	-0.348388
IL4	-1.85324	-2.73776	-2.94177	-1.66059	1.14891
IL20RB	-1.95219	-0.256325	0.0975117	0.48561	0.377077
gene-VIP	-2.05461	-0.160274	-3.11182	-1.65543	-2.23772
gene-DEFA1B	-2.05784	-2.57108	-2.20051	-3.60539	-1.44991
IL12B	-2.06088	-0.642739	-0.642739	-0.0331669	-1.2115
IL27	-2.19191	-2.44793	-3.77687	-2.57984	-2.20369
IL23R	-2.25846	0.0524674	0.415037	0.49304	-0.742063
gene-CCR10	-2.45682	-1.5395	-1.37479	-1.33094	-1.95753
gene-MNP2	-2.75971	-7.15265	-5.19987	-3.26222	-3.58192
gene-PGLYRP4	-2.84074	-0.214556	-0.0953562	-0.0313198	0.390584
gene-DEFA4	-2.89043	-6.17168	-4.59612	-4.01482	-2.51674
IL1RAPL1	-5.43962	-5.59163	-7.17659	-4.9542	-5.06111
